# Supplementary material for: Analytical Validation of a Direct Competitive ELISA for Multiple Mycotoxin Detection in Human Serum
Source: Toxins (Basel). 2022 Oct 25;14(11):727. doi: 10.3390/toxins14110727 (PMC9694295; doi:10.3390/toxins14110727)
Supplement: Supplementary file 1 [file toxins-14-00727-s001.zip]

Archive with 1 entries (1 files):
- toxins-1974591-supplementary.pdf
